# Supplementary material for: GPCRact: a hierarchical framework for predicting ligand-induced GPCR activity via allosteric communication modeling
Source: Brief Bioinform. 2026 Jan 15;27(1):bbaf719. doi: 10.1093/bib/bbaf719 (PMC12805254; doi:10.1093/bib/bbaf719)
Supplement: Son_BIB_SupplementaryData1_bbaf719 [file son_bib_supplementarydata1_bbaf719.xlsx]

## Sheet: Total_Stat
Data Source	Version	# Ligands	# GPCRs	# Relations	# Nonbinders	# Agonists	# Partial agonists	# Antagonists	# Inverse agonists	# PAMs	# NAMs
DrugBank	v5.1.12	833	153	2746	0	652	75	1213	21	0	0
DrugCentral	v23-11-01	879	188	4376	0	525	21	636	13	1	2
DGIdb	v5.0.7	2713	228	4523	0	989	0	1460	20	0	0
TTD	v24-01-10	6447	220	9699	0	1516	0	7285	3	0	0
IUPHAR	v24-03	1387	230	1874	136	952	76	871	37	72	93
GLASS	v19-02-23	2581	140	3257	200	0	0	0	0	0	0
GPCRdb	v24-07-16	785	161	1562	0	959	35	1150	10	8	8
ChEMBL	v34	52087	257	68300	12265	46851	954	36670	1380	541	77
BindingDB	v24-11	68562	226	89206	35898	58314	695	53006	1340	1334	115
PubChem	v24-11-01	90433	238	111538	21286	51350	3613	89042	3914	265	70
Total (Unique)		146341	295	202925	45696	62693	1745	88942	2750	952	147
